# Supplementary material for: An All-Fiber-Optic Combined System of Noncontact Photoacoustic Tomography and Optical Coherence Tomography
Source: Sensors (Basel). 2016 May 20;16(5):734. doi: 10.3390/s16050734 (PMC4883425; doi:10.3390/s16050734)
Supplement: Supplementary file 1 [file sensors-16-00734-s001.zip]

Archive with 1 entries (1 files):
- movie_PAT_OCT_2.avi
